# Supplementary material for: Predictive Model for the Assessment of Preoperative Frailty Risk in the Elderly
Source: J Clin Med. 2021 Oct 8;10(19):4612. doi: 10.3390/jcm10194612 (PMC8509404; doi:10.3390/jcm10194612)
Supplement: Supplementary file 1 [file jcm-10-04612-s001.zip]

Archive with 1 entries (1 files):
- jcm-1379692-supplementary.pdf
